# Supplementary material for: Effect of dietary protein levels on the growth, enzyme activity, and immunological status of Culter mongolicus fingerlings
Source: PLoS One. 2022 Feb 4;17(2):e0263507. doi: 10.1371/journal.pone.0263507 (PMC8815975; doi:10.1371/journal.pone.0263507)
Supplement: S1 Data — (XLSX) [file pone.0263507.s001.xlsx]

## Sheet: Sheet1
0.32	the final average value of every repeat's total length	the final average value of every repeat's body weight	the initial average value of all fish's total length	the initial average value of all fish's body weight	the growth rate of total length	the growth rate of body weight	the special growth rate of total length	the special growth rate of body weight
R1	62.2242	1.48222	55.0813	0.993497	12.9679	49.1916	0.187589	0.615483
R2	64.7776	1.60478			17.6036	61.5276	0.249459	0.737706
R3	63.3997	1.56412			15.1021	57.4353	0.216382	0.698227
average value							0.21781	0.683805
0.37
R1	67.8585	1.88844			23.197	90.0799	0.320945	0.988119
R2	66.0354	1.66888			19.8872	67.9796	0.279047	0.797962
R3	67.1329	1.79432			21.8796	80.6062	0.304404	0.909465
average value							0.301465	0.898515
0.42
R1	67.4892	1.87018			22.5266	88.2411	0.31255	0.973164
R2	66.2609	1.75623			20.2966	76.7723	0.284292	0.876454
R3	66.6443	1.80077			20.9927	81.2556	0.293168	0.914986
average value							0.29667	0.921535
0.47
R1	71.3768	2.02664			29.5845	103.99	0.398711	1.09677
R2	70.8223	2.05171			28.5778	106.514	0.386713	1.11569
R3	72.4143	2.14878			31.468	116.284	0.420912	1.18681
average value							0.402112	1.13309
0.52
R1	67.9962	1.93316			23.447	94.5813	0.324063	1.02413
R2	69.6117	2.21112			26.3799	122.559	0.360187	1.23081
R3	67.4689	1.95582			22.4896	96.8616	0.312085	1.04205
average value							0.332112	1.099
amylase	the average value of every group	SE
0.32	0.8656	0.0426
0.37	0.8334	0.012
0.42	0.9107	0.0563
0.47	0.688	0.036
0.52	0.8771	0.07
lipase
0.32	9.9402	0.5724
0.37	13.5647	0.4275
0.42	13.5268	1.0958
0.47	13.2876	1.0802
0.52	10.1297	0.4768
trypsin
0.32	5250.75	265.675
0.37	7693.16	48.3157
0.42	7054.6	153.119
0.47	7619.32	371.228
0.52	5931.66	64.8978
	Lysozyme (U/ml)	MDA (nmol/ml)	SOD （×10 U/ml）
0.32	23.35	23.33	66.44
0.37	21.22	27.15	64.33
0.42	21.53	35	67.4
0.47	21.7	39.2	68.52
0.52	21.08	47.39	67.2
